# Supplementary material for: Three-dimensional nanoscale analysis of light-dependent organelle changes in Arabidopsis mesophyll cells
Source: PNAS Nexus. 2022 Oct 4;1(5):pgac225. doi: 10.1093/pnasnexus/pgac225 (PMC9802074; doi:10.1093/pnasnexus/pgac225)
Supplement: pgac225_Supplemental_Files [file pgac225_supplemental_files.zip]

Archive with 7 entries (7 files):
- PNASNEXUS-PNASNEXUS-2022-00152-s01.pdf
- PNASNEXUS-PNASNEXUS-2022-00152-s02.mov
- PNASNEXUS-PNASNEXUS-2022-00152-s03.mov
- PNASNEXUS-PNASNEXUS-2022-00152-s04.mov
- PNASNEXUS-PNASNEXUS-2022-00152-s05.mov
- PNASNEXUS-PNASNEXUS-2022-00152-s06.mov
- PNASNEXUS-PNASNEXUS-2022-00152-s07.mov
